# Supplementary material for: A Narrative Review of Factors Historically Influencing Telehealth Use across Six Medical Specialties in the United States
Source: Int J Environ Res Public Health. 2021 May 8;18(9):4995. doi: 10.3390/ijerph18094995 (PMC8125887; doi:10.3390/ijerph18094995)
Supplement: Supplementary file 1 [file ijerph-18-04995-s001.zip]

Archive with 2 entries (1 files):
- ijerph-1210975-SI/
- ijerph-1210975-SI/ijerph-1210975-SI.xlsx
