# Supplementary material for: A Narrative Review of Factors Historically Influencing Telehealth Use across Six Medical Specialties in the United States
Source: Int J Environ Res Public Health. 2021 May 8;18(9):4995. doi: 10.3390/ijerph18094995 (PMC8125887; doi:10.3390/ijerph18094995)
Supplement: Supplementary file 1 [file ijerph-18-04995-s001.zip › ijerph-1210975-SI/ijerph-1210975-SI.xlsx]

## Sheet: Allergy-Immunology_PR_1st
Article lead author & year	Textual Summary for Exploration of Themes	Layer	Factor	# Themes	Theme-Headings	Author-Pair 1 (PR-SW)	Author-Pair 2 (PR-KH)	Author-Pair 3 (SW-KH)	Author Initials
Hare et al 2020; Portnoy et al 2020; Greiwe, 2019; Elliott et al, 2017; Hein 2020	In the United States, "Telehealth continues to be hindered by policies that are no longer functional, especially those related to rules and requirements for interstate licensure and practice and provider credentialing and privileging. There is a mishmash of state laws with no two states being the same." Historically, such issues are recognized to have posed a serious obstacle to telehealth use in…	MACRO	Policy-level factors	2	• ‘Federal payment restrictions for telemedicine.’ • ‘Inconsistency in coverage & reimbursement.’ across states and payers.’	2 overlapping themes; 0 distinct themes	2 overlapping themes; 0 distinct themes	2 overlapping themes; 0 distinct themes	PR
Hare et al 2020; Portnoy et al, 2020	In addition to coverage and reimbursement, historically, legal/ethical factors such as HIPAA concerns, malpractice and cyber-liability issues, and issues related to privacy, confidentiality & security have had a big role to play in constraining telehealth use in allergy- immunology.	MACRO	Legal or ethical factors	3	• ‘Interstate licensure and credentialing issues.’ • ‘Data privacy & security concerns.’ • ‘Cyber-malpractice liability issues.’	3 overlapping themes; 0 distinct themes	3 overlapping themes; 0 distinct themes	3 overlapping themes; 0 distinct themes	PR
Elliott et al, 2017; Keswani et al, 2020; Greiwe, 2019	Despite changing population dynamics in pre-COVID days (including younger populations in urban areas expressing preference for telehealth video visits due to convenience, distance, and time saved), allergy-immunology did not experience a game-changing surge in patient demand for telehealth. The Hare et al and Hein articles acknowledge that patient awareness is largely dependent on provider initia…	MACRO	Other structural factors	1	• ‘Anticipated healthcare workforce shortages.’	1 overlapping theme; 0 distinct themes	1 overlapping theme; 0 distinct themes	1 overlapping theme; 0 distinct themes	PR
Hare et al, 2020; Portnoy et al, 2016; Keswani et al, 2020; Greiwe, 2019	In the pre-COVID era, despite exponential growth of telemedicine in some specialties, adoption in allergy-immunology was minimal. The Traditional rationale for telemedicine use in allergy-immunology has been to improve “access to care” for poor, elderly, and disabled. In other words, Telehealth was not leveraged by allergy-immunology providers as a tool to 1) improve the patient experience and ou…	MESO	Specialty-level historical orientation to Telehealth	1	• ‘Improving access to care.’	1 overlapping theme; 0 distinct themes	1 overlapping theme; 0 distinct themes	1 overlapping theme; 0 distinct themes	PR
Portnoy et al 2020; Portnoy et al, 2016; Hein 2020; Elliott et al, 2017	There was no ‘business case’ for hospital organizations to use telemedicine for allergy-immunology. For example, as a result of federal requirements for public reporting and quality reimbursement like MACRA, which created incentives for hospitals to utilize telehealth services to improve patient outcomes in cardiology (e.g., reduce readmissions for heart failure through use of telehealth services…	MESO	Specialty-level hospital organizational factors	1	• ‘Limited support for telehealth use in the specialty from hospitals/health systems.’	1 overlapping theme; 0 distinct themes	1 overlapping theme; 0 distinct themes	1 overlapping theme; 0 distinct themes	PR
Hare et al, 2020; Portnoy et al, 2020; Elliott et al, 2017; Shih et al, 2018	Professional society involvement from committees and workgroups of AAAAI in promoting (or commenting on) telehealth use and adoption in allergy-immunology has been very recent, with more heightened involvement since COVID-19 pandemic, to review multiple aspects of telemedicine adoption and identify specific issues. By comparison, professional societies in other specialties, e.g., psychiatry and c…	MESO	Specialty-level professional society factors	1	• ‘Limited or reactive support for telehealth use in from specialty-society’	1 overlapping theme; 0 distinct themes	1 overlapping theme; 0 distinct themes	1 overlapping theme; 0 distinct themes	PR
Hare et al, 2020; Portnoy et al, 2020; Elliott et al, 2017	Many types of patients cared for in the field of allergy -immunology can be helped using TM, including TM for asthma and antibiotic allergy and stewardship, home based videos for triage, office based encounters to isolate and protect providers, TM for chronic disease management. Therefore field is uniquely positioned to take advantage of and benefit from telemedicine. Historically, patients with …	MESO	Specialty-level treatment factors	1	• ‘Traditional encounter-based specialty care.’	1 overlapping theme; 0 distinct themes	1 overlapping theme; 0 distinct themes	1 overlapping theme; 0 distinct themes	PR
Portnoy et al, 2020; Chongmelaxme et al, 2019; Portnoy et al, 2016	All types of telemedicine visits possible in allergy-immunology, including remote and synchronous; but traditional mindset; and reimbursement and regulatory barriers have prevented initiative in the field. The nature of specialty and range of treatment lends itself to all TM modalities, including triage or second opinion care (e-consults), proxy care and virtual visits (synchronous and asynchrono…	MESO	Specialty-level technology factors	1	• ‘Interactive real-time video/audio modality.’	1 overlapping theme; 0 distinct themes	1 overlapping theme; 0 distinct themes	1 overlapping theme; 0 distinct themes	PR
Hare et al, 2020; Portnoy et al, 2020; Chongmelaxme et al, 2019	A PubMed search revealed a total of 16 telehealth-related clinical trials in Allergy-Immunology, over a 10-year period preceding the COVID-19 pandemic (2010-2019). Research initiatives related to TM outcomes and implementation in allergy-immunology are much more recent compared to other specialties. Nevertheless, these studies serve to demonstrate considerable benefits of using TM across all doma…	MESO	Specialty-level research factors	1	• ‘Relatively lower penetration of telehealth-related outcomes research within the specialty,’	1 overlapping theme; 0 distinct themes	1 overlapping theme; 0 distinct themes	1 overlapping theme; 0 distinct themes	PR
Portnoy et al, 2020; Portnoy et al, 2019; Elliott et al, 2017	Telemedicine has traditionally not been considered part of mainstream medical practice in Allergy Immunology (unlike other specialties). While the society attributes it to regulations and concerns related to quality, articles in teh firld (e.g., Portnoy, 2020) have acknowledged the role of providers in espousing traditional mindset and resisting change in the face of under reimbursement. Traditio…	MESO	Specialty-level cultural factors	5	• ‘Reimbursement-driven provider culture.’ • ‘Resistance due to lack of reimbursement.’ • ‘Orientation to ‘Gatekeeper Role.’ • ‘Resistance due to related to lack of telehealth training.’ • ‘Fear of changing doctor-patient relationship.’	3 overlapping theme; 2 distinct themes	3 overlapping theme; 2 distinct themes	5 overlapping theme; 0 distinct themes	PR
Portnoy et al, 2020; Portnoy et al, 2019	No individual provider champions until recently (Portnoy); Not many provider or researcher initiated TM design and implementation initiatives in allergy-immunology till recently. Historically, The most common barrier that allergists face is simply not knowing how to get started. Although it is possible to obtain the necessary equipment and supplies to implement a TM service, the requirements may …	MICRO	Individual provider-level factors	1	• ‘Provider-centric attitudes towards telehealth use.’	1 overlapping theme; 0 distinct themes	1 overlapping theme; 0 distinct themes	1 overlapping theme; 0 distinct themes	PR
Portnoy et al, 2020; Portnoy et al, 2019; Shih et al, 2018	In the pre-COVID era, in many specialties, a large part of the move to adopt TM was driven by patient preference. As patients take more control of their healthcare it seems inevitable that this type of encounter would increase. A 2019 survey demonstrated that patients are willing to use telehealth but barriers exist: 1) At a time of need people revert to what they are used to doing and the way in…	MICRO	Individual patient-level factors	1	‘Low patient preference for/engagement in telehealth use.’	1 overlapping theme; 0 distinct themes	1 overlapping theme; 0 distinct themes	1 overlapping theme; 0 distinct themes	PR

## Sheet: Gastroenterology_PR_1st
Article lead author & year	Textual Summary for Exploration of Themes	Layer	Factor	# Themes	Theme-Headings	Author-Pair 1 (PR-SW)	Author-Pair 2 (PR-KH)	Author-Pair 3 (SW-KH)	Author Initials
Click et al, 2019; Regueiro et al, 2017; Huang et al, 2014	Before the pandemic, coverage and reimbursement for telehealth services for non-IBD conditions in gastroenterology (e.g., colorectal disorders, chronic diarrhea, constipation) were plagued by issues similar to those experienced by the vast majority of medical specialties (e.g., coverage for limited number of services by Medicare, requirement for patients located in rural areas to travel to an ori…	MACRO	Policy-level factors	2	• ‘Federal payment restrictions for telemedicine.’ • ‘Inconsistency in coverage & reimbursement.’ across states and payers.’	2 overlapping themes; 0 distinct themes	2 overlapping themes; 0 distinct themes	2 overlapping themes; 0 distinct themes	PR
Berg et al, 2020; Beard at al, 2020; Click et al, 2019	Additional historic limitations in gastroenterology, have included physician licensing mandates requiring the physician to carry a medical license in the state of patient residence. Healthcare policies have stated that a physician must hold an in-person office visit with a new patient prior to administering virtual care, and payers have not always reimbursed at an equivalent rate for telehealth c…	MACRO	Legal or ethical factors	3	• ‘Interstate licensure and credentialing issues.’ • ‘Data privacy & security concerns.’ • ‘Cyber-malpractice liability issues.’	3 overlapping themes; 0 distinct themes	3 overlapping themes; 0 distinct themes	3 overlapping themes; 0 distinct themes	PR
Click et al, 2019; Berg et al, 2020; Regueiro et al, 2017; Huang et al, 2014	Healthcare costs in the United States are escalating at a staggering rate. Over the past decade, new value-based models of healthcare delivery have emerged for the treatment of Inflammatory Bowel Disorders IBD (in gastroenterology). IBD is comprised of Crohn's disease and ulcerative colitis, and affects 1.6 million people in the United States. New value-based care models in IBD care seek to addre…	MACRO	Other structural factors	1	• ‘Growing healthcare costs.’	1 overlapping theme; 0 distinct themes	1 overlapping theme; 0 distinct themes	1 overlapping theme; 0 distinct themes	PR
Huntzinger and Bielefeldt, 2018; Allen et al, 2018; Bilal et al, 2021	Substantial variation exists in telehealth use between IBD and non-IBD conditions in Gastroenterology. Examples of non-IBD conditions include esophageal, gastroduodenal, colorectal, hepatobiliary, and pancreatic disorders, and other isolated symptoms such as anemia, diarrhea, and constipation. While the traditional rationale of “access to care” has prevailed for the specialty care of non-IBD cond…	MESO	Specialty-level historical orientation to Telehealth	2	• ‘Improving access to care’ in traditional specialty care; • ‘Reducing costs’ and ‘promoting population health’ in specialty PCMH model for IBD care.	1 overlapping theme; 1 distinct theme	2 overlapping themes; 0 distinct themes	1 overlapping theme; 1 distinct theme	PR
Regueiro et al, 2017; George and Cross, 2020, Dobrusin et al, 2020	Gastroenterologists affiliated with large integrated hospitals and health systems have taken initiatives to establish PCMH Specialty medical homes for IBD For example, the University of Pittsburgh Medical Center (UPMC) is a large integrated healthcare delivery and finance system that operates both a large academic health system as well as a health insurance plan and currently covers over 3 millio…	MESO	Specialty-level hospital organizational factors	2	• ‘Limited support for telehealth use in the specialty in traditional specialty care.’ • ‘Extensive support for telehealth use in specialty PCMH model for IBD care.’	2 overlapping themes; 0 distinct themes	2 overlapping themes; 0 distinct themes	2 overlapping themes; 0 distinct themes	PR
Bilal et al, 2021; Allen et al, 2018; Huntzinger and Bielefeldt, 2018	Although the AGA has helped to support implementation of telehealth adoption for IBD care (in a PCMH care delivery model), it has remained more reactive in support of telehealth adoption in traditional specialty care in gastroenterology, with guidelines limited to evidence-based care practices for several conditions (e.g., chronic diarrhea) without proactive promotion of telehealth use in the tre…	MESO	Specialty-level professional society factors	1	• ‘Limited or reactive support for telehealth use from specialty-society’	1 overlapping theme; 0 distinct themes	1 overlapping theme; 0 distinct themes	1 overlapping theme; 0 distinct themes	PR
Click et al, 2019; Regueiro et al, 2017; Huang et al, 2014	Inflammatory bowel diseases (IBD) are lifelong, chronic inflammatory conditions affecting the gastrointestinal tracts of approximately 1.6 million Americans, with a rising incidence rate, and are generally diagnosed in young adulthood. IBD is estimated to account for between $14-31 billion in both direct and indirect costs from complex care needs and associated morbidity. IBD patients require int…	MESO	Specialty-level treatment factors	2	• ‘Traditional encounter-based specialty care for non-IBD’ • ‘Holistic or integrated patient-centered care for IBD treatment.’	2 overlapping themes; 0 distinct themes	2 overlapping themes; 0 distinct themes	2 overlapping themes; 0 distinct themes	PR
Berg et al, 2020; Beard at al, 2020; Click et al, 2019	IBD care through Specialty PCMH involves leveraging all three telemedicine modalities of interactive video, store-and-forward, and RPM. Below is a summary of evidence about telemedicine applications (e.g., telemonitoring, teleconsulting, and tele-education) in the management of patients with inflammatory bowel disease (IBD), and we aim to give an overview of the acceptance and impact of these int…	MESO	Specialty-level technology factors	1	• All three modalities used in specialty PCMH model for IBD treatment	1 overlapping theme; 0 distinct themes	1 overlapping theme; 0 distinct themes	1 overlapping theme; 0 distinct themes	PR
Huang et al, 2014; George and Cross, 2020; Berg et al, 2020.	A PubMed search revealed a total of 48 telehealth-related clinical trials in gastroenterology, over a 10-year period preceding the COVID-19 pandemic (2010-2019).	MESO	Specialty-level research factors	1	• ‘Relatively lower penetration of telehealth-related outcomes research within the specialty,’	1 overlapping theme; 0 distinct themes	1 overlapping theme; 0 distinct themes	1 overlapping theme; 0 distinct themes	PR
Dobrusin et al, 2020; George and Cross, 2020; Berg et al, 2020.	Perceived challenges associated with mobile apps changing the nature of the physician-patient relationship in gastroenterology: The use of mobile health applications and medical apps in clinical practice changes the relationship between patients and physicians. There are several opportunities as well as risks in the use of eHealth and the effects on patient-physician communication. One aim of eHe…	MESO	Specialty-level cultural factors	2	• ‘Reimbursement-driven culture in traditional specialty care’ • ‘Entrepreneurial culture in value-based care for IBDs.’	2 overlapping themes; 0 distinct themes	2 overlapping themes; 0 distinct themes	2 overlapping themes; 0 distinct themes	PR
George and Cross, 2020; Berg et al, 2020; Click et al, 2019	Literature indicates that the physician mindset in non-IBD specialty care in gastroenterology is still reimbursement oriented rather than risk driven. Physicians in this specialty are still physician-centric vs patient-centric in their thinking of the physician-patient relationship, as described under cultural factors.	MICRO	Individual provider-level factors	2	Provider-centric telehealth practices in traditional specialty care.’ • ‘Patient-centric telehealth practices in IBD care.’	2 overlapping themes; 0 distinct themes	2 overlapping themes; 0 distinct themes	2 overlapping themes; 0 distinct themes	PR
Regueiro et al, 2017; George and Cross, 2020, Dobrusin et al, 2020	Healthcare spending in the United States is growing exorbitantly and cannot be sustained. Alternative healthcare delivery models are being explored in an attempt to reduce costs of care while improving outcomes, quality of life, and patient experience. IBD is uniquely situated to benefit from a value based coordinated care model due to the younger patient population affected by a chronic illness …	MICRO	Individual patient-level factors	2	• ‘Low patient engagement in telehealth use in traditional specialty care.’ • ‘High patient engagement in telehealth use in IBD care.’	2 overlapping themes; 0 distinct themes	2 overlapping themes; 0 distinct themes	2 overlapping themes; 0 distinct themes	PR

## Sheet: Family Medicine_PR_1st
Article lead author & year	Textual Summary for Exploration of Themes	Layer	Factor	# Themes	Theme-Headings	Author-Pair 1 (PR-SW)	Author-Pair 2 (PR-KH)	Author-Pair 3 (SW-KH)	Author Initials
Moore et al, 2017; Powell et al, 2017; Krist et al, 2020	In the pre-COVID era, coverage and reimbursement for telehealth in family medicine (by public and private payers), were plagued by issues similar to those experienced by the vast majority of medicine specialties (e.g., coverage for limited number of services by Medicare, requirement for patients located in rural areas to travel to an originating site to receive services, requirements for interact…	MACRO	Policy-level factors	2	• ‘Federal payment restrictions for telemedicine.’ • ‘Inconsistency in coverage & reimbursement.’ across states and payers.’	2 overlapping themes; 0 distinct themes	2 overlapping themes; 0 distinct themes	2 overlapping themes; 0 distinct themes	PR
Moore et al, 2017; Powell et al, 2017; Krist et al, 2020	In addition to coverage and reimbursement, historically, legal/ethical factors such as HIPAA concerns, malpractice and cyber-liability issues, and issues related to privacy, confidentiality & security have had a big role to play in constraining telehealth adoption in family medicine.	MACRO	Legal or ethical factors	3	• ‘Interstate licensure and credentialing issues.’ • ‘Data privacy & security concerns.’ • ‘Cyber-malpractice liability issues.’	3 overlapping themes; 0 distinct themes	3 overlapping themes; 0 distinct themes	3 overlapping themes; 0 distinct themes	PR
Powell et al, 2017; Krist et al, 2020; Rubin 2020	Before COVID-19, telehealth practice in family medicine was hindered by policies were not functional, especially those related to rules and requirements for interstate licensure and practice and provider credentialing and privileging. There is a mishmash of state laws with no two states being the same. Historically, such issues have posed a serious obstacle to telehealth use in family medicine.	MACRO	Other structural factors	1	• ‘Changing patient preferences for telehealth services.’	1 overlapping theme; 0 distinct themes	1 overlapping theme; 0 distinct themes	1 overlapping theme; 0 distinct themes	PR
Phillips et al, 2015; Martin et al, 2004; Krist et al, 2020	Studies have shown substantial variation in telehealth use among family physicians, depending on, practice ownership, type of care provided, use of EHR, and practice location. For example, a 2017 national survey revealed that family physicians in private practices, providing general primary care to patients were significantly less likely to use telehealth compared to counterparts in hospital/heal…	MESO	Specialty-level historical orientation to Telehealth	2	• ‘Improving access to care’ in general primary care; • ‘Promoting population health’ in primary care PCMH.	2 overlapping themes; 0 distinct themes	2 overlapping themes; 0 distinct themes	2 overlapping themes; 0 distinct themes	PR
Wakefield et al, 2014; Rubin, 2020; Krist et al, 2020	Hospital-organizational factors clearly had a big role to play in influencing telehealth adoption by FPs, and explaining the variation in use between FPs engaged in provision of hospital emergent or urgent care vs those providing general primary care. FPs who currently use an electronic health record are more likely to use telehealth services, indicating that HOSPITAL organizational and infrastru…	MESO	Specialty-level hospital organizational factors	2	• ‘Limited support for telehealth use in general primary care.’ • ‘Extensive support for telehealth use in primar care PCMH.’	2 overlapping themes; 0 distinct themes	2 overlapping themes; 0 distinct themes	2 overlapping themes; 0 distinct themes	PR
Phillips et al, 2015; Martin et al, 2004; Krist et al, 2020	Pre-pandemic Although the AAFP played an active role in advocating for technology use in primary care, the emphasis was on influencing health IT policy related to meaningful use of electronic health records, including interoperability of EHR, need for EHR vendors to embrace primary care data models, need for meaningful quality measures, health information exchange, need for integration of data so…	MESO	Specialty-level professional society factors	1	• ‘Limited or reactive support for telehealth use from specialty-society’	1 overlapping theme; 0 distinct themes	1 overlapping theme; 0 distinct themes	1 overlapping theme; 0 distinct themes	PR
Moore et al, 2017; Powell et al, 2017; Krist et al, 2020	Literature indicates large swaths of FPs are engaged in provision of general primary care vs. integrated holistic care of the likes of a patient-centered medical home. Literature also indicates greater use of interactive video for diagnosis, treatment, and referral vs RPM for chronic disease management.	MESO	Specialty-level treatment factors	2	• ‘Traditional encounter-based general primary care’ • ‘Holistic or integrated patient-centered care for primary care PCMH.’	2 overlapping themes; 0 distinct themes	2 overlapping themes; 0 distinct themes	2 overlapping themes; 0 distinct themes	PR
Moore et al, 2017; Powell et al, 2017; Krist et al, 2020	Literature indicates more emphasis on interactive video for diagnosis, treatment and patient referral in FM; less on store-and-forward and RPM (for chronic disease management). Almost half of telehealth users indicated their telehealth usage involved real-time interactive video, 31% used store-and-forward image or text transmission, and 11% used shared computer screen images with audio. Over half…	MESO	Specialty-level technology factors	2	• ‘Interactive real-time video/audio modality preferred in general primary care’ • ‘All three modalities used in primary care PCMH.’	2 overlapping themes; 0 distinct themes	2 overlapping themes; 0 distinct themes	2 overlapping themes; 0 distinct themes	PR
Wakefield et al 2014, Noel et al, 2020; Krist et al, 2020	A PubMed search revealed a total of 263 telehealth-related clinical trials in family medicine, over a 10-year period preceding the COVID-19 pandemic (2010-2019). Of these, a preponderance (over 75%) of articles pertained to PCMH in primary care. The latter indicates considerable research on medical homes in primary care, with a relatively lower rate of translation of research to practice, since P…	MESO	Specialty-level research factors	2	• ‘Relatively higher penetration of telehealth-related outcomes research related to primary care PCMH,’ • ‘Relatively lower translation of research to practice.’	2 overlapping themes; 0 distinct themes	2 overlapping themes; 0 distinct themes	2 overlapping themes; 0 distinct themes	PR
Krist et al, 2020; Rubin, 2020; Moore et al, 2017	Literature indicates a traditional reimbursement driven provider culture for telehealth use in FM. If telehealth services are to have a major impact in the primary care setting, more physicians will need to become experienced in the use of these services. To address the training barrier family medicine residency programs could ensure that graduating residents are offered opportunities to use tele…	MESO	Specialty-level cultural factors	2	• ‘Reimbursement-driven culture in general primary care’ • ‘Pioneering and patient-centric culture in primary care PCMH.’	2 overlapping themes; 0 distinct themes	2 overlapping themes; 0 distinct themes	2 overlapping themes; 0 distinct themes	PR
Noel et al, 2020; Krist et al, 2020; Moore et al, 2017	Literature indicates a traditional provider-centric vs. patient-centric culture in use of telehealth services in primary care in the pre-COVID era. For telehealth to make a sustainable impact in primary care, FPs will need to be more proactive in partnering with and engaging patients in using telehealth services. Partnering with patients should also include discussions about how to better incorpo…	MICRO	Individual provider-level factors	2	Provider-centric telehealth practices in general primary care.’ • ‘Patient-centric telehealth practices primary care PCMH.’	2 overlapping themes; 0 distinct themes	2 overlapping themes; 0 distinct themes	2 overlapping themes; 0 distinct themes	PR
Krist et al, 2020; Phillips et al, 2015; Noel et al, 2020	Literature indicates increasing preference for telehealth use among patients in primary care. Patients want their health information, better access to their care team, and simple everyday tools to manage their health and well-being. This includes electronic or telemedicine consultations (e-visits or video visits). Some practices and health systems are experimenting with different patient engageme…	MICRO	Individual patient-level factors	2	• ‘Low patient engagement in telehealth use in tgeneral primary care.’ • ‘High patient engagement in telehealth use in primary care PCMH’	2 overlapping themes; 0 distinct themes	2 overlapping themes; 0 distinct themes	2 overlapping themes; 0 distinct themes	PR

## Sheet: Cardiology_PR_1st
Article lead author & year	Textual Summary for Exploration of Themes	Layer	Factor	# Themes	Theme-Headings	Author-Pair 1 (PR-SW)	Author-Pair 2 (PR-KH)	Author-Pair 3 (SW-KH)	Author Initials
Kuehn, 2016, Varma et al, 2020; Hale et al, 2020	Despite the promise of telehealth in cardiology, hurdles to wider use of these tools remain in the form of inconsistent reimbursement policy and implementation challenges. Interviews conducted with 36 hospitals participating in telemedicine efforts of any specialty found that the programs help them keep lower acuity patients at home. Many programs reported using a one-time funding source to get t…	MACRO	Policy-level factors	2	• ‘Federal payment restrictions for telemedicine.’ • ‘Inconsistency in coverage & reimbursement.’ across states and payers.’	2 overlapping themes; 0 distinct themes	2 overlapping themes; 0 distinct themes	2 overlapping themes; 0 distinct themes	PR
Hale et al, 2020; Kuehn, 2016; Chowdhury et al, 2020	There are also several unanswered legal and ethical questions, particularly as it relates to remote monitoring, including identifying who is responsible for monitoring the data and how often; data security; when to offer patients the technology; and how the flow of data should be integrated into the usual care pathway.	MACRO	Legal or ethical factors	3	• ‘Interstate licensure and credentialing issues.’ • ‘Data privacy & security concerns.’ • ‘Cyber-malpractice liability issues.’	3 overlapping themes; 0 distinct themes	3 overlapping themes; 0 distinct themes	3 overlapping themes; 0 distinct themes	PR
Kuehn, 2016, Varma et al, 2020; Hale et al, 2020	Reimbursement and integration into workflow and EHR specifically for RPM remains a challenge due to lack of clarity on who is responsible for monitoring the data.	MACRO	Other structural factors	3	• ‘Changing population demographics.’ • ‘Technological advancements.’ • ‘Increasing patient acceptance of wearable technology.’	3 overlapping themes; 0 distinct themes	3 overlapping themes; 0 distinct themes	3 overlapping themes; 0 distinct themes	PR
Kuehn, 2016, Dolan et al, 2020; Hale et al, 2020	Cardiology is regarded as a clinical specialty that has most benefitted from the use of telemedicine. There is a long history of pioneers in telecardiology, The first experiences of telecardiology were carried out in 1903 sending electrocardiograph (ECG) from a hospital to a laboratory. ECG can be transmitted using telephone and wireless. Einthoven, the inventor of the ECG, actually did tests wit…	MESO	Specialty-level historical orientation to Telehealth	3	• ‘Improving quality of care’ (e.g., patient outcomes/experience. • ‘Creating a business case for telehealth’ (e.g., reducing costs and/or increasing revenues). • ‘Promoting population health’ (e.g., creating disease registries for chronic care management).	3 overlapping themes; 0 distinct themes	3 overlapping themes; 0 distinct themes	3 overlapping themes; 0 distinct themes	PR
Schwamm et al, 2009; Dolan et al, 2020; Hale et al, 2020	The 2009 Affordable Care Act (ACA) followed by The Medicare Access and CHIP Reauthorization Act of 2015 (MACRA) support quality-based outcome and performance-based reporting and reimbursement— all of which support the benefits of telemedicine. Moreover, with heart failure as one of the largest cost generators, private insurance companies are seeing the cost benefits. In addition to improving the …	MESO	Specialty-level hospital organizational factors	1	• ‘Extensive support for telehealth use in the specialty from hospitals/health systems’	1 overlapping theme; 0 distinct themes	1 overlapping theme; 0 distinct themes	1 overlapping theme; 0 distinct themes	PR
; Kuehn, 2016	The ACC has played an active role in advocating for better reimbursement and supporting and educating providers in overcoming reimbursement issues and setting up successful and sustainable telehealth infrastructure.	MESO	Specialty-level professional society factors	2	• ‘Extensive or proactive support for telehealth use from specialty-society.’ • Specialty-society proactively promotes telehealth use in specialty, by influencing macro factors (payer reimbursement) and micro factors (provider practices and culture).’	2 overlapping themes; 0 distinct themes	2 overlapping themes; 0 distinct themes	2 overlapping themes; 0 distinct themes	PR
Blood et al, 2020; Dolan et al, 2020; Chowdhury et al, 2020	Telecardiology, a branch of telemedicine, employs modern technology for real-time, remote diagnosis and treatment of heart disease. It can be used to evaluate heart disease, congestive heart failure, cardiac arrest and arrhythmias. Telecardiology’s applications are extensive and can occur before, during and after hospitalization, giving it the power to increase access to cardiovascular care not o…	MESO	Specialty-level treatment factors	1	• ‘Holistic or integrated patient-centered care’	1 overlapping theme; 0 distinct themes	1 overlapping theme; 0 distinct themes	1 overlapping theme; 0 distinct themes	PR
Kuehn, 2016; Schwamm et al, 2009; Varma et al, 2020	As discussed under treatment factors, all three forms of telemedicine modalities, interactive visits, store-and-forward for tele consultations and connecting hospitals, and RPM for symptom and disease management are applicable in telecardiology.	MESO	Specialty-level technology factors	1	• All three telemedicine modalities used in this specialty.	1 overlapping theme; 0 distinct themes	1 overlapping theme; 0 distinct themes	1 overlapping theme; 0 distinct themes	PR
Blood et al, 2020; Dolan et al, 2020; Chowdhury et al, 2020	A PubMed search revealed a total of 219 telehealth-related clinical trials in cardiology, over a 10-year period preceding the COVID-19 pandemic (2010-2019).A large evidence base has documented improved outcomes in telecardiology, with growing research in the area of RPM. RPM for Cardiovascular Health RPM is especially beneficial with respect to maintaining heart health and has the potential to mi…	MESO	Specialty-level research factors	1	• ‘Relatively higher penetration of telehealth-related outcomes research within the specialty.’	1 overlapping theme; 0 distinct themes	1 overlapping theme; 0 distinct themes	1 overlapping theme; 0 distinct themes	PR
Hale et al, 2020; ACC, 2020; Kuehn, 2016; Chowdhury et al, 2020	Increasingly, cardiologists across the country are leveraging technology to provide remote care, whether through virtual visits and exams, consultations, or continuous monitoring using a growing array of implantable or wearable devices. These tools are allowing cardiologists to extend their geographic reach, helping them to identify cardiac problems before they become catastrophic, and affording …	MESO	Specialty-level cultural factors	1	• ‘Entrepreneurial or pioneering (risk-driven) provider culture	1 overlapping theme; 0 distinct themes	1 overlapping theme; 0 distinct themes	1 overlapping theme; 0 distinct themes	PR
Kuehn, 2016; Mended Hearts 2020; ACC, 2020	Providers are increasingly embracing telecardiology including RPM as they see mounting evidence that telecardiology could serve multiple purposes of improved outcomes, patient experience, and cost savings from lower readmissions and value-based reimbursement (under ACA and MACRA) FIRST EXAMPLE: One cardiologist, calls his new Dallas-based interventional and digital health cardiology practice the …	MICRO	Individual provider-level factors	1	• ‘Patient-centric attitudes towards telehealth use.’	1 overlapping theme; 0 distinct themes	1 overlapping theme; 0 distinct themes	1 overlapping theme; 0 distinct themes	PR
Kuehn, 2016; Halet et al, 2020; Varma et al, 2020	A 2019 Harris poll of 2,000 U.S. adults found that 66 percent were willing to use telehealth and 8 percent had participated in telehealth, while two-thirds use some type of digital health monitoring device. Those devices are perhaps the biggest sign of telehealth in cardiology. With the Apple 4 and 5 watch containing an FDA-approved app that can conduct and transmit EKGs in real time, the boom in…	MICRO	Individual patient-level factors	1	‘High patient preference for/engagement in telehealth use.’	1 overlapping theme; 0 distinct themes	1 overlapping theme; 0 distinct themes	1 overlapping theme; 0 distinct themes	PR

## Sheet: Psychiatry_PR_1st
Article lead author & year	Textual Summary for Exploration of Themes	Layer	Factor	# Themes	Theme-Headings	Author-Pair 1 (PR-SW)	Author-Pair 2 (PR-KH)	Author-Pair 3 (SW-KH)	Author Initials
Mongelli et al 2020; Yellowlees et al, 2009; Shore et al, 2018	Similar to teleradiology, telepsychiatry was one of the earlier telemedicine specialties to be reimbursed by CMS. However, similar to nearly every other specialty, reimbursement and the business environment in general, for telepsychiatry, has not been without challenges. The business environment, though improving, has not been historically conducive towards telemedicine. Reimbursement remains an …	MACRO	Policy-level factors	2	• ‘Federal payment restrictions for telemedicine.’ • ‘Inconsistency in coverage & reimbursement.’ across states and payers.’	2 overlapping themes; 0 distinct themes	2 overlapping themes; 0 distinct themes	2 overlapping themes; 0 distinct themes	PR
Mongelli et al 2020; Yellowlees et al, 2009; Shore et al, 2018	Despite the promise of telepsychiatry to reduce barriers associated with accessing mental health services and increase access to services, legal issues specific to telepsychiatry remain an extant and significant barrier. We identified two primary themes concerning legal issues associated with providing mental health services via telepsychiatry - licensing regulations and risks to patient confiden…	MACRO	Legal or ethical factors	3	• ‘Interstate licensure and credentialing issues.’ • ‘Data privacy & security concerns.’ • ‘Cyber-malpractice liability issues.’	3 overlapping themes; 0 distinct themes	3 overlapping themes; 0 distinct themes	3 overlapping themes; 0 distinct themes	PR
Yellowlees et al, 2009; Shore et al, 2018; Hubley et al, 2016	Challenges and barriers It is certainly the case that the tipping point for telepsychiatry in the USA has passed and that telepsychiatry is, almost 60 years after the first video consultations at the University of Nebraska, finally becoming accepted as a part of routine mental healthcare. Significant barriers still persist however. These concern the business environment, personal and leadership r…	MACRO	Other structural factors	1	• ‘Anticipated healthcare workforce shortages.’	1 overlapping theme; 0 distinct themes	1 overlapping theme; 0 distinct themes	1 overlapping theme; 0 distinct themes	PR
Yellowlees et al, 2009; Shore et al, 2018; Hubley et al, 2016	Telepsychiatry has moved from an esoteric curiosity to mainstream practice. Although it began to be used as a tool for providing mental healthcare in remote areas, early pioneers in the field who began using it for quality improvement improving the patient experience. Presently, it is considered a mainstream practice integral to maximizing patient-centered care outcomes and patient and provider s…	MESO	Specialty-level historical orientation to Telehealth	2	• ‘Improving quality of care’ (e.g., patient outcomes/experience. • ‘Creating a business case for telehealth’ (e.g., reducing costs and/or increasing revenues).	2 overlapping themes; 0 distinct themes	2 overlapping themes; 0 distinct themes	2 overlapping themes; 0 distinct themes	PR
Antonacci et al, 2008; Ramtekkar et al, 2020; Yuen et al, 2015	As a telemedicine specialty, psychiatry has benefitted from extensive support from hospitals and health systems. Health systems have historically adopted telepsychiatry since they have perceived telemedicine to be a competitive advantage in attracting patients. The largest health system in the USA, the Veterans Health Administration (VHA), has embraced telepsychiatry. Within VHA, telemental healt…	MESO	Specialty-level hospital organizational factors	1	• ‘Extensive support for telehealth use in the specialty from hospitals/health systems’	1 overlapping theme; 0 distinct themes	1 overlapping theme; 0 distinct themes	1 overlapping theme; 0 distinct themes	PR
Yellowlees et al, 2009; Shore et al, 2018; Hubley et al, 2016	APA has played an active role in developing, updating, and promulgating guidelines and best practices in telepsychiatry from early stages of adoption An outgrowth of the supporting evidence has been the creation and adoption of guidelines to assist clinicians in the implementation of telepsychiatry. The efforts at guidelines began shortly after the earliest attempts at instituting telemedicine pr…	MESO	Specialty-level professional society factors	2	• ‘Extensive or proactive support for telehealth use from specialty-society.’ • Specialty-society proactively promotes telehealth use in specialty, by influencing macro factors (payer reimbursement) and micro factors (provider practices and culture).’	2 overlapping themes; 0 distinct themes	2 overlapping themes; 0 distinct themes	2 overlapping themes; 0 distinct themes	PR
Mongelli et al 2020; Yellowlees et al, 2009; Shore et al, 2018	Though telepsychiatry has been used clinically for most diagnoses, research studies have emphasized certain diagnoses more than others. A recent study of mental health encounters—comparing 176,246 telemental health to 11.8M in-person visits—showed that post-traumatic stress disorder (PTSD), depression, and anxiety were more likely to be addressed using telepsychiatry than alcohol use disorders, s…	MESO	Specialty-level treatment factors	1	• ‘Holistic or integrated patient-centered care’	1 overlapping theme; 0 distinct themes	1 overlapping theme; 0 distinct themes	1 overlapping theme; 0 distinct themes	PR
Yellowlees et al, 2018; Mongelli et al, 2020; Yuen et al, 2015	Telepsychiatry is expanding beyond its original roots of interactive video and synchronous communication and into asynchronous communication. Most published research in telepsychiatry is in the area of synchronous telepsychiatry, with real-time, two-way video communication of a provider and a patient. However, a newer modality, asynchronous telepsychiatry, involves recording a patient/clinician i…	MESO	Specialty-level technology factors	1	• All three telemedicine modalities used in this specialty.	1 overlapping theme; 0 distinct themes	1 overlapping theme; 0 distinct themes	1 overlapping theme; 0 distinct themes	PR
Hubley et al, 2016; Shulman et al, 2017; Yuen et al, 2015	A PubMed search revealed a total of 622 telehealth-related clinical trials in psychiatry, over a 10-year period preceding the COVID-19 pandemic (2010-2019). There is a large evidence base for the use of telepsychiatry as a delivery method for mental health services. Telepsychiatry has been evaluated according to the Triple Aim Framework which addresses patient satisfaction, care quality, and cost…	MESO	Specialty-level research factors	1	• ‘High penetration of telehealth-related outcomes research within the specialty.’	1 overlapping theme; 0 distinct themes	1 overlapping theme; 0 distinct themes	1 overlapping theme; 0 distinct themes	PR
Mongelli et al 2020; Yellowlees et al, 2009; Shore et al, 2018	The cultural context of telepsychiatry can be described as one that is focused on holistic patient-centered care outcomes. Regardless, the field has not been without its share of challenges. There are institutional barriers to consider. Physicians and other providers may not have access to timely, evidence-based information and may face challenges, such as time constraints, access to technical su…	MESO	Specialty-level cultural factors	1	• ‘Entrepreneurial or pioneering (risk-driven) provider culture	1 overlapping theme; 0 distinct themes	1 overlapping theme; 0 distinct themes	1 overlapping theme; 0 distinct themes	PR
	Patients and clinicians are largely satisfied with telepsychiatry, and the field could not have gone from esoteric curiosity to mainstream practice without the pioneering role and commitment of many individual clinicians who began to use telepsychiatry to improve the patient experience. Nevertheless, concerns about establishing rapport, privacy, safety, and technology limitations still remain a c…	MICRO	Individual provider-level factors	1	• ‘Patient-centric attitudes towards telehealth use.’	1 overlapping theme; 0 distinct themes	1 overlapping theme; 0 distinct themes	1 overlapping theme; 0 distinct themes	PR
Hubley et al, 2016; Mahmoud and Vogt, 2019; Shulman et al, 2017	A socioeconomically and clinically diverse patient and provider population has reported on their experience with telepsychiatry. Their responses to self-report questionnaires, qualitative interviews, and mixed methods assessments suggest that they are comfortable using this technology, appreciate the practical benefit of avoiding travel, and are less concerned than providers about potentially adv…	MICRO	Individual patient-level factors	1	‘High patient preference for/engagement in telehealth use.’	1 overlapping theme; 0 distinct themes	1 overlapping theme; 0 distinct themes	1 overlapping theme; 0 distinct themes	PR

## Sheet: Radiology_PR_1st
Article lead author & year	Textual Summary for Exploration of Themes	Layer	Factor	# Themes	Theme-Headings	Author-Pair 1 (PR-SW)	Author-Pair 2 (PR-KH)	Author-Pair 3 (SW-KH)	Author Initials
Bashshur et al, 2016; Hryhorczuk et al, 2015; Johnson, 2010	Teleradiology services have been more consistently reimbursed by Medicare since early mid-1990s, due to the need for overnight (after-hours) reading services, however, to a large extent tele-radiology does not differ from traditional radiology because radiologists rarely interact with patients in person. Despite these slight advantages in reimbursement compared to other specialties, tele-radiolog…	MACRO	Policy-level factors	2	• ‘Federal payment restrictions for telemedicine.’ • ‘Inconsistency in coverage & reimbursement.’ across states and payers.’	2 overlapping themes; 0 distinct themes	2 overlapping themes; 0 distinct themes	2 overlapping themes; 0 distinct themes	PR
Siegal et al, 2020; Bashshur et al, 2016; Hryhorczuk et al, 2015	The regulatory and legal environment in the U.S. is the limiting factor. For full/comprehensive services with final reading, radiologists need to be licensed in the remote institution’s state, credentialed in the institution and insured for medico-legal liability. This is not a trivial undertaking and the regulatory environment is years behind the technology. For example, some states and hospital…	MACRO	Legal or ethical factors	3	• ‘Interstate licensure and credentialing issues.’ • ‘Data privacy & security concerns.’ • ‘Cyber-malpractice liability issues.’	3 overlapping themes; 0 distinct themes	3 overlapping themes; 0 distinct themes	3 overlapping themes; 0 distinct themes	PR
Bashshur et al, 2016; Hryhorczuk et al, 2015; Johnson, 2010	There are several structural factors that have potential to impact the future of tele-radiology, including contractual, billing, and workforce challenges, as well as the growing need for subspecialty expertise in the field. Careful attention to detail and excellent negotiating skills are needed in the contracting stage. Providing radiologists or institutions need to be careful that they are not t…	MACRO	Other structural factors	1	• ‘Changing demands of profession (e.g., need for subspecialty expertise) .’	1 overlapping theme; 0 distinct themes	1 overlapping theme; 0 distinct themes	1 overlapping theme; 0 distinct themes	PR
Bashshur et al, 2016; Hryhorczuk et al, 2015; Johnson, 2010	The historical rationale for teleradiology was to meet the need for after-hours coverage for hospital-based emergent radiologic studies. Some have suggested that patient satisfaction may be an incentive in some practices as a means for expediting service. Correspondingly, the rationale was a combination of quality improvement and revenue preservation (business case) for the profession. The latter…	MESO	Specialty-level historical orientation to Telehealth	2	• ‘Creating a business case for telehealth’ (e.g., reducing costs and/or increasing revenues). • ‘Improving quality of care’ (e.g., patient outcomes/experience.	2 overlapping themes; 0 distinct themes	2 overlapping themes; 0 distinct themes	2 overlapping themes; 0 distinct themes	PR
Pedrosa et al, 2020; Bashshur et al, 2016; Johnson, 2010	Historically, the main driver for teleradiology was the need for after-hours coverage for hospital-based emergent radiologic studies. This remains true today. However, some organizations use teleradiology for routine interpretations as well. Some have suggested that patient satisfaction may be an incentive in some practices as a means for expediting service. Overall, it was estimated that 40% of …	MESO	Specialty-level hospital organizational factors	1	• ‘Extensive support for telehealth use in the specialty from hospitals/health systems’	1 overlapping theme; 0 distinct themes	1 overlapping theme; 0 distinct themes	1 overlapping theme; 0 distinct themes	PR
Siegal et al, 2020; Pedrosa et al, 2020; Bashshur et al, 2016	The ACR has played an active role in the promotion and institutionalization of teleradiology. The extent of integration of teleradiology into general radiology practice is exemplified by the history of the ACR teleradiology guidelines. The first ACR Standard for Teleradiology was issued in 1994 and it was subsequently revised in 1996, 1998, and 2002. The ACR had a sunset in 2007 since it was expe…	MESO	Specialty-level professional society factors	2	• ‘Extensive or proactive support for telehealth use from specialty-society.’ • Specialty-society proactively promotes telehealth use in specialty, by influencing macro factors (payer reimbursement) and micro factors (provider practices and culture).’	2 overlapping themes; 0 distinct themes	2 overlapping themes; 0 distinct themes	2 overlapping themes; 0 distinct themes	PR
Itri, 2015; Bashshur et al, 2016; Hryhorczuk et al, 2015	Radiologists are medical doctors trained in diagnosing and treating injuries and diseases using the images acquired by various modalities and they also perform a variety of minimally invasive interventions such as biopsies and embolization to block blood flow. Radiology examinations are used for a wide variety of purposes, including (but not limited to) detection of injuries such as broken bones …	MESO	Specialty-level treatment factors	1	• ‘Patient-centered care’	1 overlapping theme; 0 distinct themes	1 overlapping theme; 0 distinct themes	1 overlapping theme; 0 distinct themes	PR
Bashshur et al, 2016; Hryhorczuk et al, 2015; Johnson, 2010	Teleradiology is primarily based on the store-and-forward telemedicine modality, i.e., electronic capture, transmission, storage, and retrieval of images for remote viewing and interpretation. In the early 1990s, teleradiology was the first successful “telemedicine” initiative because at that time radiology had the significant advantages of (mostly) grey scale rather than color images, no direct …	MESO	Specialty-level technology factors	1	• ‘Store-and-forward modality.’	1 overlapping theme; 0 distinct themes	1 overlapping theme; 0 distinct themes	1 overlapping theme; 0 distinct themes	PR
Bashshur et al, 2016; Itri, 2015; Johnson, 2010	A PubMed search revealed a total of 203 telehealth-related clinical trials in radiology, over a 10-year period preceding the COVID-19 pandemic (2010-2019). The evidence regarding the feasibility of teleradiology and related IT applications has been well established for over two decades. There was near-unanimous evidence regarding the effectiveness of teleradiology and related applications compare…	MESO	Specialty-level research factors	1	• ‘High penetration of telehealth-related outcomes research within the specialty.’	1 overlapping theme; 0 distinct themes	1 overlapping theme; 0 distinct themes	1 overlapping theme; 0 distinct themes	PR
	There is considerable debate in the radiology community regarding the merit of teleradiology, its regulation, and commoditization An active debate continues between radiologists supporting more widespread adoption of teleradiology with the inevitable “commoditization of radiology” and others who take a more traditional view of the worth of radiologists as clinicians and not just expert image inte…	MESO	Specialty-level cultural factors	1	• ‘Entrepreneurial or pioneering (risk-driven) provider culture	1 overlapping theme; 0 distinct themes	1 overlapping theme; 0 distinct themes	1 overlapping theme; 0 distinct themes	PR
Johnson, 2010; Bashshur et al, 2016; Hryhorczuk et al, 2015	Individual radiologists and the profession as a whole displayed resilience and solidarity in offering 24-hour radiology services to offset the impact of a sudden reimbursement change from CMS (in mid-1990s) that served to benefit other specialty groups like ER physicians and orthopedist (in radiology readings) over radiologists. The rapid growth of after-hours teleradiology was spurred by a 1993 …	MICRO	Individual provider-level factors	1	• ‘Patient-centric attitudes towards telehealth use.’	1 overlapping theme; 0 distinct themes	1 overlapping theme; 0 distinct themes	1 overlapping theme; 0 distinct themes	PR
Krupinski et al, 2003; Itri, 2015; Bashshur et al, 2016; Hryhorczuk et al, 2015	Some have suggested that patient satisfaction may be an incentive in some practices as a means for expediting service. Participants in teleradiology benefited from improved quality and enhanced efficiency, including improved rate and type of treatment, improved image interpretation, and reduced postoperative complications. Teleradiology is associated with reduced transfer of trauma patients, redu…	MICRO	Individual patient-level factors	1	‘Relatively higher patient preference for telehealth use.’	1 overlapping theme; 0 distinct themes	1 overlapping theme; 0 distinct themes	1 overlapping theme; 0 distinct themes	PR

## Sheet: Allergy-Immunology_SW_2nd
Article lead author & year	Textual Summary for Exploration of Themes	Layer	Factor	Author Initials
[Greiwe, 2019]	For private sectore, telemedicine helps capture provider time/treatment that otherwise unaccounted for.	Macro	Financial	SW
[Elliot, et al 2017]	ACAAI provides recommendations for privacy, confidentiality, and security of data in-line with Health Insuracen Portability and Accountability Act of 1996. ACAAI also recommends that regulatory procedures should be geared towards state medical boards.	Macro	Legal/Ethical	SW
[Hein 2020]	Almost all state require providers to be licensed in the state they see patients.	Macro	Policy/Regulatory	SW
		Macro	Population-level	SW
		Meso	Historical orientation to TM	SW
[Portnoy et al 2019]	Data integration with EHR and telemedicine can provide increase capacity of providers to accurately assess, track, and treat (possible prevent) issues in this speciality.	Meso	Hospital/health system organizational factors	SW
[Elliot, et al 2017]	ACAAI recommends equipment standards, safety procedures, strategies in place to address issues with technology,	Meso	Professional society organizational factors	SW
[Hein 2020]	Due to COVID providers are finding that symptom-based treatment/recommendation/Rx is effective method in lue of traditional methods of assessment/treatment (i.e. Spirometry) [Hein]. -- Interim virtual visits can ease overscheduled clinics, reduce burdens of travel to distant sites, improve access to subspecialty care, and increase adherence during monitoring of chronic allergic conditions [keswan…	Meso	Treatment Factors	SW
[Greiwe, 2019] [Portnoy et al 2019]	Rapid growth of technology to support remote monitoring to assist with telehealth such as wearable devices, data tracking, detection software, and technology that is programmable with common tech brands (i.e. apple watch, fitbit, etc.)	Meso	Technological Factors	SW
[Hare et al 2020]	Several implementation fed/state regualtions, patient population, limitations to telemedicine treatment, allergy-related tests/laboratory work, synchronous versus asynchronous, equipment/technology, and provider location along with care coordination. The author lay out a general three step process, but it seems more like a multilayered decision tree process where each implementation step needs to…	Meso	TM Research & Implementation Initiatives	SW
[Keswani et al 2020]	Several socio-cultural factors should be considered that are unique to A/I such as traveling to medical clinic to obtain labs and other diagnostic studies and comparable to other specialties such as consideration to lower socioeconomic status and the resources patients in regards to internet service, video and audio equipment, language or visual difficulties, distrust of telemedicine, and other b…	Meso	Socio-cultural context	SW
		Meso	Socio-cultural context	SW
[Keswani et al 2020]	Several provider competencies were recommended for telemedicine including recognizes limits of telemedicine, ellecits appropriate history / targeted physical exam, perfoms allergy home visit, commincates effectively, and advocates for telemedicine	Micro	Provider factors	SW
[Portnoy et al 2016]	Study demonstrates that patient satisfaction and asthma control were comprable to in-person visits while adherence was higher for telemedicine for children.	Micro	Patient Factors	SW
[Keswani et al 2020] [Hein 2020]	Patient satisfaction has consistently been high in regards to telemedicine, as patient cite distance and convenience as pros for telemedicine compared to in-person [Heins]	Micro	Patient Factors	SW

## Sheet: Gastroenterology_SW_2nd
Article lead author & year	Textual Summary for Exploration of Themes	Layer	Factor	Author Initials
[Cross &, Kane, Integration of telemedicine into clinical gastroenterology and hepatology practice	Historical barriers: physician licensing mandates per state of treatment of patient, healthcare policies for reimbursement state physician must hold an in-person office visit with a new patient prior to administering virtual care, and pay inequality telehealth compared to in person office visits	MACRO	Policy & regulatory factors	SW
[Ahmed et al 2018] Value-based healthcare in Inflammatory Bowel Disease	Context of costs to healthcare system: Large proportion of cost falls to small proportion of patients. Pharmaceutical costs now overtake inpatient expenses. Value-based care incentives / initiatives alter treatment needs/plan. Drivers of cost hospitalizations, ambulatory visits, surgeries, and medications. Additional indirect cost of GI symptoms are now be included in overall cost for measurement…	MACRO	Financial Factors	SW
	IBD patients had three times the costs per year compared to non-IBD patients (approximately $22,000 vs $7,000 per year) with the highest costs occurring in the first year after diagnosis (over $25,000).			SW
[Patil & Cross, 2018]	Another common theme across specialities is the state regulatory laws. Several factors emerge as challenges including differences in level of coverage and type of service across states, licensured needed to bill/provide care per state currently required to be licensed in the state of the patient who is receiving care by telemedicine) - To adress the inter-state issues there are interstate compact…	MACRO	Legal or ethical factors	SW
		MACRO	Population-level or demographic factors	SW
George, 2020] Remote Monitoring and Telemedicine in IBD: Are We There Yet?	Historically, last 10 years or so, the use of telemedicine for GI has been siloed in large health centers / specialties centers that were resourced and focused on technology (or research studies). There is an emergence (along with a general landscape of Telehealth and E-Health) that appears to be leveling the field. Patient and providers can track symptoms, educate, develop shared treatment plans…	MESO	Specialty-level historical orientation to Telehealth	SW
[Patil & Cross, 2018]	A emergent challenge for telehealth in gastroentrology is the need for monitoring specific and lab results (i.e. Fecal calprotectin (FCP)). This can be done a tertiary clinic for rural populations, but requires orgainzation/hospital care coordination along with unmet technical needs to receive and deliver medical devices for emergent home tests. This seems to be growing and meeting these needs.	MESO	Specialty-level hospital organizational factors	SW
[Ahmed et al 2018] Value-based healthcare in Inflammatory Bowel Disease	Leading Gastroentrology governing bodies have pushed initiatives to move towards patient outcomes based care, HRQoL, and measurement based outcomes. IBD specialty medical home (SMH) focuses on payer-provider partnership, population justification for partnership, physician champion outside of GI, and measurement based outcomes.	MESO	Specialty-level professional society factors	SW
Bhattacharya, Wong & Cross, 2020	Appears to be a tension the reduces adoption from the provider level including cyber/technical/privacy concerns, lack of integration, lack of remibursement (same pay as in-person), and informed consent ; however, there are gains for providers such as teleconsultation with others with IBD expertise and enhance access to patient eduation.	MESO	Specialty-level treatment factors	SW
[George, 2020] Remote Monitoring and Telemedicine in IBD: Are We There Yet?	Historically, last 10 years or so, the use of telemedicine for GI has been siloed in large health centers / specialties centers that were resourced and focused on technology (or research studies). There is an emergence (along with a general landscape of Telehealth and E-Health) that appears to be leveling the field. Patient and providers can track symptoms, educate, develop shared treatment plans…	MESO	Specialty-level technology factors	SW
[George, 2020] Remote Monitoring and Telemedicine in IBD: Are We There Yet?	Limited # RTCs on the use of telemedicine. This review points to the impact of telemedicine/telehealth across different domains of health and functioning. In sum, telehealth use and adoption appears to be favorable by patient, increasingly favored by providers. There is positive results across different areas of measured outcomes (i.e. adherence, functioning, hospitalizations, % of symptoms).	MESO	Specialty-level telehealth implementation and ouctomes research penetration	SW
Cross et al, 2019] A randomized controlled trial of TELEmedicine for patients with inflammatory bowel disease (TELE-IBD).	Historically, heterogeneity of symptom presentation and disease course across GI issues appears* be a model that is eroding in the face of COVID. Additional practice level barriers include use of technological platform in routine practices, lack of resources for expensive hardware and software, and patient ability to utilize such technology.Utilization rates decrease from increase of contact & mo…		Specialty-level telehealth implementation and ouctomes research penetration	SW
Krier et al 2017	A 2011 pilot study (VA) examined feasibility and patient acceptablity of teleconsultation (remote access) to provide specialty IBD care, finding no difference in patient satisfaction, mean duration of visits, or mean patients seen per session compared to in-person.	MESO	Specialty-level telehealth implementation and ouctomes research penetration	SW
Ahmed et al 2018] Value-based healthcare in Inflammatory Bowel Disease	Q.I. data/metrics, Specialty medical home, Value-based Medical Home. Quality improvement metrics can be used to justify funding/institutional support for telemedicine for GI. Authors point to barriers to implementation and quality improveement such as accurate metrics for patient improvement including variability in care, variability of documentation, incomplete behavioral health measurement, and…		Specialty-level telehealth implementation and ouctomes research penetration	SW
[Patil & Cross, 2018]	An ongoing theme is access to rural patients via different modes of telehealth (i.e. telemonitoring, tele-education, teleconsulting to rural clinics, telehealth).	MESO	Specialty-level cultural factors	SW
[George, 2020] Remote Monitoring and Telemedicine in IBD: Are We There Yet?	Technology remains an obstacle rather than a facilitator for optimal patient care through the lens of the providers. The tide is shifting, but licensing mandates, fear of litigation, non-reimbursed work Who will monitor and track the data? Which provider discipline? Who is paid for that? Questions remain about the increase is workload that remote / telemedicine will create.	MICRO	Individual Provider-Level Factors	SW
[Dobrusin et al 2020] Gastroenterologists and Patients Report-Telehealth Services During the Novel Coronavirus 2019	The second identified aim involves reducing health care costs through improved efficiency. Telehealth reduces the time and cost associated with a traditional office visit, including travel, missed work obligations, and childcare arrangements.Patient report convenience and decreased cost as drivers of satisfaction with telehealth. High value for those with logistical challenges limited mobility, n…	MICRO	Individual Patient-Level Factors	SW
[Chazi & Cross] The role of telemedicine and e-health in the management of inflammatory bowel disease: improving patient outcomes	Implementation of telemedicine systems is feasible and accepted by patients. It has shown to be improve quality of life, adherence to treatment recommendations, decrease disease, and shorter relapse. Additionally, utlization rates are decreased with increase use of tele-health while (gain) rural patients have increased access to IBD care.	MICRO	Individual Patient-Level Factors	SW
1	[Cross &, Kane, Integration of telemedicine into clinical gastroenterology and hepatology practice
2	Cross et al, 2019] A randomized controlled trial of TELEmedicine for patients with inflammatory bowel disease (TELE-IBD).
3	Value-Based Health Care in Inflammatory Bowel Disease
4	Current Landscape of Telemedicine Practice in Inflammatory Bowel Disease
5	[Dobrusin et al 2020] Gastroenterologists and Patients Report-Telehealth Services During the Novel Coronavirus 2019
6	Remote Monitoring and Telemedicine in IBD: Are We There Yet?
7	Telemedicine in the Management of Inflammatory Bowel Disease: An Update
8	[Chazi & Cross] The role of telemedicine and e-health in the management of inflammatory bowel disease: improving patient outcomes
	istance management of inflammatory bowel disease: Systematic review and meta-analysis	in folder / pubmed
	Telemedicine in inflammatory bowel disease: opportunities and approaches	in folder / pubmed
	Review Article: Prevention, Diagnosis and Management of COVID‐19 in the Inflammatory Bowel Disease Patient	https://www.proquest.com/docview/2398646193/F517A43F63D547FEPQ/4?accountid=47387
	Telemedicine in the Management of Inflammatory Bowel Disease: An Update	https://www.proquest.com/docview/2377720637/F517A43F63D547FEPQ/2?accountid=47387
	Understanding attitudes, concerns and health behaviours of patients with inflammatory bowel disease during the COVID‐19 pandemic
	The role of telemedicine and e-health in the management of inflammatory bowel disease
	Telemedicine for management of inflammatory bowel disease (myIBDcoach)
	Implementing a self-management strategy in inflammatory bowel disease (IBD)

## Sheet: Family Medicine_SW_2nd
Article lead author & year	Textual Summary for Exploration of Themes	Layer	Factor	Author Initials
[Moore et al 2016]	During COVID, this is a moving target for Family medicine as providing documented proof of services, staying afloat while waiting for reimbursement, lack of communication across providers for treatment / care coordination, and medical coding for various aspects of care (CPT codes). Family medicine services billing practices / fee schedules are temporarily altered due to COVID; however, government…	MACRO	Financial	SW
[Moore et al 2016]	States and local jurisdictions shifts due to COVID have a disproportionate impact on Family Practice. Physicians report significant drop in patient flow resulted in many practices shifting / laying off patients. Centers for Medicare & Medicaid Services(CMS) placed regualtory/financial restrictions for non-emergent care (since has been lifted) but impact remains.	MACRO	Policy & regulatory factors	SW
		MACRO	Legal or ethical factors	SW
[Phillips et al 2015]	The rural / urban divide was the major social cultural factor that led the discussion for the use of telemedicine in FM. The need for comprehensive care for PCP for underserved areas appeared to be readily accepted for patients and providers. It seems that as technology enhances, there is a willingness to ease/efficiency for those in urban areas to use remote services. There may be unintended con…	MACRO	Population-level or demographic factors	SW
[Moore et al 2016]	Telehealth adoption, implementation, and use tends towards those family medicine providers who are either forced by setting location (rural), have existing resources (electronic health record) or are part of a large FP practice. Additionally, private owned practices and those owned for less than a decade are less likely use telemedicine. It appears a phase out of those smaller practices that did …	MESO	Specialty-level historical orientation to Telehealth	SW
[Phillips et al 2015]; [Theobald et al, 2020]	The Future of Family Medicine have pushed for IT implementation and incentives along with meaningful use (Centers for Medicare and Medicaid Services EHR incentives programs) , yet there appear to continue be a lag in adoption. A common theme for system level implementation and adoption appears to be health data integration. Family medicine’s early health IT efforts by individual practices, resear…	MESO	Specialty-level hospital organizational factors	SW
[Phillips et al 2015]; [Theobald et al, 2020]	Despite calls for AMA and AAMC competency of medical students and residents, training and education appear to be the biggest barrier. This seems to be highlighted in COVID context. Call for practice based guidelines (in progress) to address clinical workflow, needs of rural underserved, and integration of IT/telehealth.	MESO	Specialty-level professional society factors	SW
	The rural / urban divide was the major social cultural factor that led the discussion for the use of telemedicine in FM. The need for comprehensive care for PCP for underserved areas appeared to be readily accepted for patients and providers. It seems that as technology enhances, there is a willingness to ease/efficiency for those in urban areas to use remote services. There may be unintended con…	MESO	Specialty-level cultural factors	SW
[Powell et al 2017]; [Kirst et al, 2020]	Barriers to adoption include tech assistance, reimbursement, licensure, regulations, liability, privacy, space issues, and lack of evidence re: treatment outcomes. Heterogeneity of presenting concerns and type of services impact provider engagement with telehealth. The practice guidelines are being transferred to telehealth, and modified for FP. For example, AMA published telehealth guidelines fo…	MICRO	Individual Provider-Level Factors	SW
[Powell et al 2017]; [Moore et al 2016]	Many of the benefits of telehealth services are realized by patients, and patient acceptability and use are increasing. Domains that have been highlighted of value for patients include (not limited to) convenience, efficiency, communication, privacy, and comfort with technology. Interesting line of research on the acceptability of telehealth for patients, specifically the variability in modalitie…	MICRO	Individual Patient-Level Factors	SW
1	Kirst et al, 2020] Redesigning Primary Care to Address the COVID-19 Pandemic in the Midst of the Pandemic
2	[Moore et al 2016] Family Physicians Report Considerable Interest in, but Limited Use of, Telehealth Services
3	[Powell et al 2017] Patient Perceptions of Telehealth Primary Care Video Visits
4	[Phillips et al 2015] A Family Medicine Health Technology Strategy for Achieving the Triple Aim for US Health Care
5	[Theobald et al, 2020] STFM Forms Task Force to Develop a National Telemedicine Curriculum
****	American Medical Association – Telehealth Implementation Play book

## Sheet: Cardiology_SW_2nd 
Article lead author & year	Textual Summary for Exploration of Themes	Layer	Factor	Author Initials
[Di Lenarda et al 2017] [Neubec et al 2020]	Reimbursement challenges limit widespread adoption of telemedicine.	Macro	Financial	SW
		Macro	Legal/Ethical	SW
		Macro	Policy/Regulatory	SW
[Neubec et al 2020]	Well-established benefits to cardiac rehabilation [cardiac health, mental health, mobility, etc.] needs to be adopted to online platforms during and after COVID.	Macro	Population-level	SW
[Bhaskar et al 2020]	Direct Quote: Cardiology is one of the first specialties to utlize comprehensive telemedicine systems have been implemented. Monitoring of heart rhythm in patients with implanted or real-time wearable devices has allowed ECG with Holter monitoring, echocardiography records, and virtual auscultation.	Meso	Historical orientation to TM	SW
[Kauw et al 2020]	Push for increase use of telemedicine to replace routine care rather than add an additional step. Hospital adminstration staff in this study are pushing for hospital system funding to move mobile health forward while governmental policies are not yet fully established to compensate healthcareprofessionals for delivered care through mHealth	Meso	Hospital/health system organizational factors	SW
[Bhaskar et al 2020]	American Heart Association (AHA) emphasized the role of telemedicine in pediatric cardiology through video tech such as tele-echocardiography, fetal echocardiography in prenatal diagnosis, screening for congenital heart diseases, and confirmatory echo tests, external rhythm monitoring,catheterization laboratory, and personal tele-electrophysiology. This was noted from a 2017 article (PreCOVID). A…	Meso	Professional society organizational factors	SW
[Varma et al 2020]	COVID/post-COVID is shedding a light on the need for contactless monitoring across a wide range of settings and contexts such as: inpatients triaged to intensive care unit, telemetry, or nonconventional environments, as well as for outpatients needing continued management	Meso	Treatment Factors	SW
[Kauw et al 2020]	The ability to monitor patients between hospital visits and deliver care at the comfort of home was considered a major improvement compared with usual care.	Meso	Treatment Factors	SW
[Di Lenarda et al 2017]	Telemedicine (monitoring, wearable devices, ongoing transmition of mutiple health data to providers) compared to simpler technology such as telphone + heart minotrin appears to improve healthoutcomes . The technology challenge is that telemdicine has more front-end cost causing limited research on long term const-effectiveness of telemedicine devices.	Meso	Technological Factors	SW
[Neubec et al 2020]	Increase training, "upskilling" and resources are needed such as suitable equipment and technology to ensure rapid deployment of remote health solutions.	Meso	TM Research & Implementation Initiatives	SW
[Jaana et al 2019]	Study assessing telemonitoring for patients with heart failure found perceived value of using telemonitoring, did not expect it to be difficult to use, and did not encounter adoption barriers.	Meso	TM Research & Implementation Initiatives	SW
[Kauw et al 2020]	Increase number of patients seen who were chronically ill (i.e. scalable). Managers added that care was no longer time and location dependent, making healthcare for chronic patients more scalable while also providing care when the patient really needed it (online supplementary materials)	Meso	TM Research & Implementation Initiatives	SW
	Several articles make mention of chornic illness and older population being high utlizers in Cardiology - This may have implications for adoption of technology and treatment-related factors.	Meso	Socio-cultural context	SW
[Kauw et al 2020]	Healthcare professionals report improved of service for the patient such as delivering care at home. Provider challenges include increase burden to analyze all patient-generated, potnetial to miss clinically relevant events, and downstream increase of workload. They also stressed the importance (also need for) adequate instructions for patients enrolled in mHealth programmes.	Micro	Provider factors	SW
[Bhaskar et al 2020]	Mobile health has been a method to improve poor adherence for patients with cardiovascular disease, most notably in the areas of triage, interventions, management, patient education, and rehabilitation. This uses are of the upmost importance durinv COVID as a way to minimize contact/risk.	Micro	Patient Factors	SW
[Jaana et al 2019] [Di Lenarda et al 2017] [Kauw et al 2020]	Addtionally, patients’ confidence in their ability to evaluate sympotms, address symptoms, and evaluate effectiveness of intervention was improved with telemonitoring. Interestingly, there was a decrease in patient's perceived involvement in treatment decision process; however improved self- care was identified as a major advantage of mHealth ([Kauw et al 2020] Additional research Di Lenarda et a…	Micro	Patient Factors	SW

[truncated: 8 more sheets: Psychiatry_SW_2nd, Radiology_SW_2nd , Allergy-Immunology_KH_3rd, Gastroenterology_KH_3rd, Family Medicine_KH_3rd, Cardiology_KH_3rd, Psychiatry_KH_3rd, Radiology_KH_3rd]
